# Supplementary material for: Auranofin exerts antibacterial activity against Neisseria gonorrhoeae in a female mouse model of genital tract infection
Source: PLoS One. 2022 Apr 21;17(4):e0266764. doi: 10.1371/journal.pone.0266764 (PMC9022871; doi:10.1371/journal.pone.0266764)
Supplement: S1 Data — (XLSX) [file pone.0266764.s001.xlsx]

## Sheet: Figure 2
	Log10 (CFU/mL) of N. gonorrhoeae FA1090
Days	Vehicle										Auranofin										Ceftriaxone
0	6.26414	5.54845	5.78702	5.6365	5.93753	5.98599	5.69897	5.54845	6.02558	5.93753	6.12152	5.84948	6.48599	5.32049	5.39794	5.78702	5.69897	6.15052	6.35218	5.69897	5.93753	5.98599	6.1365	6.1365	6.27203	5.69897	6.23856	6.04845	5.93753	6.1365
1	5.78702	5.78702	5.39794	6.08805	6.28702	5.39794	6.02558	5.39794	5.54845	5.54845	4.93753	4.6365	5.32049	5.29761	4.39794	5.41465	5.43753	4.93753	5.37506	5.37506	2	2	2	2	2	2	2	2	2	2
2	5.78702	5.39794	6.08805	5.78702	5.6365	5.69897	6.67609	4.93753	5.54845	5.54845	5.24742	4.39794	4.78702	5.23856	5.12152	5.27203	5.26414	5.16997	5.27203	5.90562	2	2	2	2	2	2	2	2	2	2
3	6.08805	5.78702	6.17609	6.08805	6.08805	5.6408	5.54845	5.54845	5.78702	6	4.69897	4.78702	3.69897	5.12152	4.26414	5.1365	5.19897	5.5106	5.08805	4.87506	2	2	2	2	2	2	2	2	2	2
4	6.23856	6.08805	5.78702	5.69897	6.1365	5.78702	5.54845	5.54845	5.78702	6.15052	4.858	4.93753	4.61522	4.54845	4.34948	5.16997	4.78702	4.58805	4.69897	5.15052	2	2	2	2	2	2	2	2	2	2
5	6.22455	5.93753	5.98599	5.54845	5.93753	5.84948	5.84948	5.54845	5.59864	5.78702	4.44813	4.54845	4.38908	3.84949	4.62152	4.43753	4.54845	4.1365	4.54845	4.6408	2	2	2	2	2	2	2	2	2	2
